# Supplementary material for: Optical Gas Sensing with Liquid Crystal Droplets and Convolutional Neural Networks
Source: Sensors (Basel). 2021 Apr 18;21(8):2854. doi: 10.3390/s21082854 (PMC8073403; doi:10.3390/s21082854)
Supplement: Supplementary file 1 [file sensors-21-02854-s001.zip]

Archive with 2 entries (2 files):
- acetone_video.mp4
- acetone_droplet.avi
